# Supplementary material for: Integration bile acid metabolomics and gut microbiome to study the anti-liver fibrosis effects of total alkaloids of Corydalis saxicola Bunting
Source: Chin Med. 2025 Jul 4;20:106. doi: 10.1186/s13020-025-01158-2 (PMC12226865; doi:10.1186/s13020-025-01158-2)
Supplement: Supplementary file 1 — Additional file 1 [file 13020_2025_1158_MOESM1_ESM.xlsx]

## Sheet: Sheet2
No	Name	Abbr
1	12-dehydrocholic acid	12-DHCA
2	12-ketolithocholic acid	12-ketoLCA
3	3-dehydrocholic acid	3-DHCA
4	6,7-diketolithocholic acid	6,7-DiketoLCA
5	6-ketolithocholic acid	6-ketoLCA
6	7,12-diketolithocholic acid	7,12-diketoLCA
7	7-dehydrocholic acid	7-DHCA
8	7-ketolithocholic acid	7-ketoLCA
9	allolithocholic acid	alloLCA
10	cholic acid	CA
11	chenodeoxycholic acid	CDCA
12	deoxycholic acid	DCA
13	dehydrolithocholic acid	dehydroLCA
14	dehydrocholic acid	DHCA
15	glycocholic acid	GCA
16	glycochenodeoxycholic acid	GCDCA
17	glycodeoxycholic acid	GDCA
18	glycohyodeoxycholic acid	GHDCA
19	glycoursodeoxycholic acid	GUDCA
20	γ-muricholic acid\hyocholic acid	HCA
21	isochenodeoxycholic acid	isoCDCA
22	isolithocholic acid	isoLCA
23	lithocholic acid	LCA
24	murocholic acid	muroCA
25	Nor Cholic acid	NorCA
26	taurocholic acid	TCA
27	taurochenodeoxycholic acid	TCDCA
28	taurodeoxycholic acid	TDCA
29	taurodehydrocholate	TDHCA
30	taurohyodeoxycholic acid	THDCA
31	taurocholic acid	TLCA
32	tauroursodeoxycholic acid	TUDCA
33	tauro-α-muricholic acid	TαMCA
34	tauro-β-muricholic acid	TβMCA
35	tauro-ω-muricholic acid	TωMCA
36	ursocholic acid	UCA
37	α-muricholic acid	αMCA
38	β-Hyodeoxycholic Acid	βHDCA
39	β-muricholic acid	βMCA
40	ω-muricholic acid	ωMCA
41	β-deoxycholic acid	βDCA
